# Supplementary material for: Detection and Preliminary Genomic Characterization of Poultry-Derived Salmonella enterica from Southern Kazakhstan
Source: Antibiotics (Basel). 2025 Nov 25;14(12):1195. doi: 10.3390/antibiotics14121195 (PMC12729890; doi:10.3390/antibiotics14121195)
Supplement: Supplementary file 1 [file antibiotics-14-01195-s001.zip]

Archive with 3 entries (3 files):
- Supplementary tables.pdf
- Figure S1_TreeML_with_bs.pdf
- Supplementary table S1 .xlsx
