# Supplementary material for: Detection and Preliminary Genomic Characterization of Poultry-Derived Salmonella enterica from Southern Kazakhstan
Source: Antibiotics (Basel). 2025 Nov 25;14(12):1195. doi: 10.3390/antibiotics14121195 (PMC12729890; doi:10.3390/antibiotics14121195)
Supplement: Supplementary file 1 [file antibiotics-14-01195-s001.zip › Supplementary table S1 .xlsx]

## Sheet: Sheet1
Isolate ID	Tube ID	Conditional name of the strain	Location	Sample type	Quality Module (Staramr)	Genotype	Predicted Phenotype	CGE Predicted Phenotype	Plasmid	Scheme	Sequence Type	Genome Length	N50 value	Number of Contigs Greater Than Or Equal To 300 bp
Salm-Otar-2_S1	II	S. typhimurium (Temirlan)	Turkestan region, Ordabasinsky district, village. Temirlan	Chicken droppings	Passed	None	Susceptible	-	None	senterica_achtman_2	11	4683210	490295	32
Salm-Otar-1_S8	I	S. enteritidis (Temirlan)	Turkestan region, Ordabasinsky district, village. Temirlan	Localized flushing	Passed	None	Susceptible	-	IncFIB(S), IncFII(S)	senterica_achtman_2	11	4712914	491923	38
Salm-Otar-9_S9	X	S. typhimurium 1/8	Zhetysu region, Koksu district, Konaevskaya agglomeration, with Saryozek	Sample from shoe covers from a private poultry farm	Passed	None	Susceptible	-	IncFIB(S), IncFII(S)	senterica_achtman_2	68	4757500	224523	62
Salm-Otar-8_S6	IX	S. typhimurium 1/7	Zhetysu region, Koksuysky district, Konaevskaya agglomeration, with Saryozek	Dust sample from a private poultry farm	Passed	None	Susceptible	-	IncFIB(S), IncFII(S)	senterica_achtman_2	68	4767194	224523	80
Salm-Otar-4_S7	IV	S. enteritidis (Otyrar)	Turkestan region, Otyrar district, Shauilder village	Localized flushing	Passed	blaTEM-116	ampicillin	Amoxicillin, Ampicillin, Cephalothin, Piperacillin, Ticarcillin	IncFIB(S), IncFII(S)	senterica_achtman_2	11	4816564	490288	108
Salm-Otar-3_S10	III	S. infantis (Temirlan)	Turkestan region, Ordabasinsky district, village. Temirlan	Chicken droppings	Passed	ant(3'')-Ia, gyrA (D87Y), parC (T57S), sul1, tet(A)	streptomycin, ciprofloxacin I/R, nalidixic acid, unknown[parC (T57S)], sulfisoxazole, tetracycline	Streptomycin, Nalidixic acid, Ciprofloxacin, Sulfamethoxazole, Doxycycline, Tetracycline	IncFIB(pN55391)	senterica_achtman_2	32	4904053	444544	52
Salm-Otar-5_S11	VI	S. enteritidis 1/1	Almaty region, Talgar district, village. Kyzylkairat	Fallen bird	Passed	ant(3'')-Ia, dfrA14, gyrA (S83Y), parC (T57S), sul1, tet(A)	streptomycin, trimethoprim, ciprofloxacin I/R, nalidixic acid, unknown[parC (T57S)], sulfisoxazole, tetracycline	Streptomycin, Trimethoprim, Nalidixic acid, Ciprofloxacin, Sulfamethoxazole, Doxycycline, Tetracycline	IncFIB(pN55391)	senterica_achtman_2	32	4936562	437110	54
Salm-Otar-6_S2	VII	S. enteritidis 1/ 3	Almaty region, Talgar district, village. Belbulak	Fallen bird	Passed	ant(3'')-Ia, dfrA14, gyrA (S83Y), parC (T57S), sul1, tet(A)	streptomycin, trimethoprim, ciprofloxacin I/R, nalidixic acid, unknown[parC (T57S)], sulfisoxazole, tetracycline	Streptomycin, Trimethoprim, Nalidixic acid, Ciprofloxacin, Sulfamethoxazole, Doxycycline, Tetracycline	IncFIB(pN55391)	senterica_achtman_2	32	4940327	437405	70
Salm-Otar-7_S12	VIII	S. enteritidis 1/5	Zhetysu region, Koksu district, with Balpyk bi	Cloacal swabs	Passed	ant(3'')-Ia, dfrA14, gyrA (S83Y), parC (T57S), sul1, tet(A)	streptomycin, trimethoprim, ciprofloxacin I/R, nalidixic acid, unknown[parC (T57S)], sulfisoxazole, tetracycline	Streptomycin, Trimethoprim, Nalidixic acid, Ciprofloxacin, Sulfamethoxazole, Doxycycline, Tetracycline	IncFIB(pN55391)	senterica_achtman_2	32	4942489	437110	67
